# Supplementary material for: Modeling Realistic Clay Systems with ClayCode
Source: J Chem Theory Comput. 2024 Oct 15;20(21):9606–17. doi: 10.1021/acs.jctc.4c00987 (PMC11562070; doi:10.1021/acs.jctc.4c00987)
Supplement: Supplementary file 2 — ct4c00987_si_002.zip [file ct4c00987_si_002.zip]

Archive with 11 entries (10 files):
- ClayCode_SI-files/
- ClayCode_SI-files/KGa-1.yaml
- __MACOSX/ClayCode_SI-files/._KGa-1.yaml
- ClayCode_SI-files/IMt-1.yaml
- __MACOSX/ClayCode_SI-files/._IMt-1.yaml
- ClayCode_SI-files/SWy-1-simplified.yaml
- __MACOSX/ClayCode_SI-files/._SWy-1-simplified.yaml
- ClayCode_SI-files/exp_clay.csv
- __MACOSX/ClayCode_SI-files/._exp_clay.csv
- ClayCode_SI-files/SWy-123.yaml
- __MACOSX/ClayCode_SI-files/._SWy-123.yaml
