# Supplementary material for: Modeling Realistic Clay Systems with ClayCode
Source: J Chem Theory Comput. 2024 Oct 15;20(21):9606–17. doi: 10.1021/acs.jctc.4c00987 (PMC11562070; doi:10.1021/acs.jctc.4c00987)
Supplement: Supplementary file 2 — ct4c00987_si_002.zip [file ct4c00987_si_002.zip › ClayCode_SI-files/IMt-1.yaml]

# =============================================================================
# General specifications for clay model construction
# =============================================================================

# =============================================================================
# Required Parameters
# =============================================================================

OUTPATH: .

# name of system to call according to CLAY_COMP (exp_clay.csv)
# compositions currently included are: 'NAu-1-fe' 'NAu-2-fe' 'NG-1'  'SWa-1' 'L31' 'IMt-1' 'KGa-1'
SYSNAME: IMt-1

# specify whether new clay model should be constructed:
# new - a new clay model is constructed
# load - sheet coordinates or unit cell sequences are loaded from existent ._gro or .npy files
# load: [X, Y]
# with X - 'np' or '_gro', Y - '.npy' or '._gro' filename
# False - no clay model is constructed
BUILD: new

# name of .csv file with target stoichiometry
CLAY_COMP: exp_clay.csv

# clay type available options in 'clay_units' directory:
# Dioctahedral 2:1 - D21
# Trioctahedral 2:1 - T21
# Dioctahedral 1:1 - D11
# Trioctahedral 1:1 - T11
# layered double hydroxide 3:1 - L31
# layered double hydroxide 2:1 - L21
# Sepiolite - SEP

CLAY_TYPE: CD21


# =============================================================================
# Optional: Clay Sheet and Interlayer Specifications
# =============================================================================

# number of unit cells in x direction (Default 7)
X_CELLS: 7

# number of unit cells in y direction (Default 5)
Y_CELLS: 5

# number of unit cells in z direction (Default 3)
N_SHEETS: 3 # 3

# ----------------------------------------------------------------------------
# Optional: Unit Cell Composition and Ratios input
# if not given, these will be calculated from data in the CLAY_COMP .csv file
# (Default UC_INDEX_LIST: [], UC_RATIOS_LIST: [])
# -----------------------------------------------------------------------------

# required UCs to builder system as list
# UC_INDEX_LIST: [1]

# probability list of unit cells in system
# p(tot): 1.00
# UC_RATIOS_LIST: [1]

# -----------------------------------------------------------------------------

# interlayer solvent present or not (Default True)
IL_SOLV: False

# -----------------------------------------------------------------------------
# Optional: Interlayer Ion Specification Options (comment the other options!)
# (Default UC_WATERS: 20)
# -----------------------------------------------------------------------------

# 1. Number of water molecules that should be added per ion (ION_WATERS)
# a. as ion species dictionary for hydration number
# ION_WATERS: {'Ca': 12,
#               'Na': 12
#               }

# b. as ion species int for hydration number
# ION_WATERS: 12

# 3. OR per unit cell
# UC_WATERS: 20

# 4. OR for a target d-spacing value in A
# SPACING_WATERS: 10.0

# =============================================================================
# Optional: Simulation Box Specifications
# =============================================================================

# full simulation box height in A (Default 150.0)
BOX_HEIGHT: 150 # 150.0

# =============================================================================
# Optional: Solvation and Bulk Ions Specifications
# =============================================================================

# Bulk solvent added or not (Default: True)
BULK_SOLV: True

# Ion species and concentration in mol/L name to add in bulk solvent
# (Default: BULK_IONS:
#  Na: 0.1)

BULK_IONS:
  Ba: 0.1
  Na: 0.1

# =============================================================================
# Optional: Simulation Runs Specifications
# =============================================================================

# Generate scripts and '.mdp' files for simulation runs.
# Available options:
# EM - energy minimisation
# EQ - equilibration
# D-SPACE - d-spacing equilibration
# P - production
# SIMINP: [EM, D-SPACE]

# select where EM and EQ should be run (Default: False)
# MDRUNS_REMOTE: False

# -----------------------------------------------------------------------------
# d-spacing equilibration options
# -----------------------------------------------------------------------------

# Target d-spacing in A
# D_SPACE: 19.5

# Water molecules to be removed at a time during d-spacing equilibration runs
# REMOVE_STEPS: 1000

# Absolute number of water molecules per interlayer space
# SHEET_WAT: 2

# Number of water molecules per unit cell
# UC_WAT: 0.1

# Percentage of water molecules from interlayer
# PERCENT_WAT: 5

# -----------------------------------------------------------------------------
# bash alias for used GROMACS version
# -----------------------------------------------------------------------------

GMX: gmx 
