# Supplementary material for: Modeling Realistic Clay Systems with ClayCode
Source: J Chem Theory Comput. 2024 Oct 15;20(21):9606–17. doi: 10.1021/acs.jctc.4c00987 (PMC11562070; doi:10.1021/acs.jctc.4c00987)
Supplement: Supplementary file 2 — ct4c00987_si_002.zip [file ct4c00987_si_002.zip › ClayCode_SI-files/exp_clay.csv]

sheet	element	KGa-1	SWy-1-simplified	SWy-123	IMt-1
T	Si	3.83	8	7.98	6.77
T	Al	0.17		0.02	1.23
T	Fe
O	Fe
O	Fe3	0.02		0.41	0.76
O	Fe2				0.06
O	Al	3.86	3	3.01	2.69
O	Mg		1	0.54	0.43
O	Mn			0.01
O	Ti	0.11			0.06
I	Ca	0.01	1	1	0.06
I	Na	0.01
I	Mg	0.02			0.09
I	K	0.01			1.37
I	Cl
C	T	-0.17	0	-0.02	-1.23
C	O	0.11	-1	-0.53	-0.44
C	tot	-0.06	-1	-0.55	-1.68
